# Supplementary material for: Barriers in the implementation of isoniazid preventive therapy for people living with HIV in Northern Ethiopia: a mixed quantitative and qualitative study
Source: BMC Public Health. 2016 Aug 19;16:840. doi: 10.1186/s12889-016-3525-8 (PMC4992328; doi:10.1186/s12889-016-3525-8)
Supplement: Additional file 1: — Dataset. (XLSX 26 kb) [file 12889_2016_3525_MOESM1_ESM.xlsx]

## Sheet: IPT coverage and availablity
Hospital code	Total no of PLHIV enrolled	Year of IPT start	No of patients offered IPT	Currently providing IPT		IPT coverage (%)	availablity of PPD test	Availablity of functional X-ray machine	Shortage of key reagents and slides for TB Dx	Shortage of Isoniazid adult dose	shortage of Isoniazid pediatric dose
Hospital 1	1734	2012	159	no	0	9.2	no	yes	yes	yes	yes
Hospital 2	1386	2012	201	yes	75	14.5	no	yes	no	no	no
Hospital 3	1320	2012	159	yes	58	12	no	yes	no	yes	no
Hospital 4	1094	2012	515	yes	19	47	no	yes	yes	no	no
Hospital 5	3229	2010	634	no	0	19.6	no	yes	no	yes	yes
Hospital 6	1460	2011	529	yes	43	36.2	no	yes	no	yes	no
Hospital 7	1327	2012	108	yes	45	8.1	no	yes	no	no	no
Hospital 8	954	2012	142	no	0	14.9	no	yes	no	yes	yes
Hospital 9	776	2011	186	yes	6	24	no	yes	yes	no	no
Hospital 10	1843	2012	188	yes	60	10.2	no	yes	no	yes	no
Hospital 11	1320	2011	409	no	0	31	no	yes	yes	yes	yes

## Sheet: indepth interview summary
Code	Age (yrs)[0=20-30, 1= above 30]	Sex [0=famale; 1=male]	Profession [0=nurse; 1= health officer; 2= pharmacy; 3=laboratory; 4= physicialn	Work experience (yrs)[0=less than 2; 1= 2 and above]	Knows about IPT [0=no; 1=yes]	Know the presence of national IPT policy [0=no; 1=yes]	Training on IPT [0=no; 1=yes]	Knowledge of IPT eligible patients [0=no; 1=yes]	Know PLWHIV are eligible for IPT [0=no; 1=yes]	what do you think the status of IPT implementation [0=good; 1=moderate; 2=poor]	do you think the benefit of IPT outweighs its risk [0=no; 1=yes]	do you think IPT can be effective in preventing TB [0=no; 1=yes]	do you think providing IPT may increase isoniazid-resistant [0=no; 1=yes]
k1	1	1	1	1	1	1	0	1	1	2	1	1	0
k2	0	1	0	1	1	0	0	1	1	2	0	0	1
k3	1	1	2	1	0	0	0	0	1	2	1	1	0
k4	0	1	1	1	1	1	1	1	1	2	1	1	0
k5	1	1	0	1	1	0	0	0	0	2	0	0	1
ax1	1	1	1	1	1	0	0	1	1	1	1	1	0
ax2	0	0	0	0	0	0	0	0	1	2	1	1	0
ax3	0	1	2	0	1	0	0	0	0	2	1	1	1
ax4	0	1	0	0	0	0	0	0	1	1	1	1	1
ad1	0	1	3	1	1	0	0	1	0	2	1	1	0
ad2	1	1	0	1	1	0	0	1	1	2	1	1	1
ad3	1	1	0	1	1	0	0	1	1	2	1	1	0
ad4	1	0	2	1	1	0	0	1	1	2	1	1	1
ax5	0	1	4	0	1	1	0	1	0	2	1	1	1
w1	0	1	2	0	1	0	0	1	1	1	1	1	0
w2	1	0	0	1	1	1	0	1	1	0	1	1	0
w3	1	0	0	0	1	1	0	1	1	1	1	1	0
w4	1	0	0	1	1	1	0	1	1	0	1	1	0
w5	0	0	1	0	1	1	0	1	1	0	1	1	0
m1	1	0	0	1	1	1	1	1	1	2	0	1	0
m2	1	1	0	1	1	1	1	1	1	2	1	1	1
m3	0	0	1	0	1	1	0	1	1	2	1	1	1
m4	1	0	4	1	1	1	1	1	0	2	1	1	0
s1	0	0	0	1	1	0	0	1	0	1	1	1	0
s2	1	0	0	0	1	0	0	1	1	2	1	1	0
s3	0	0	0	1	1	1	1	1	1	2	1	1	1
s4	1	1	0	1	1	1	0	1	1	1	1	1	0
s5	0	0	0	0	1	1	0	1	1	1	1	1	1
aw1	1	1	2	0	1	0	0	0	0	2	1	1	0
aw2	1	0	0	0	1	1	0	1	0	2	1	1	1
aw3	1	1	0	0	1	1	0	1	1	2	1	1	0
ay1	1	1	2	1	0	0	0	0	0	2	1	1	1
ay2	0	0	3	1	0	0	0	0	0	1	1	1	0
ay3	0	1	2	0	1	1	0	1	1	2	1	1	1
ay4	1	0	0	0	1	1	0	1	1	2	1	1	1
ay5	1	1	0	0	1	1	0	1	1	2	1	1	1
aa1	1	0	0	1	1	1	1	1	1	2	1	1	1
aa2	0	0	1	1	1	1	1	1	1	1	1	1	1
aa3	0	1	3	1	0	0	0	0	0	2	1	1	0
aa4	0	0	2	0	1	0	0	1	1	2	1	1	1
aa5	1	1	0	1	1	1	1	1	1	2	1	1	1
al1	0	0	0	1	1	1	1	1	1	2	1	1	1
al2	0	1	2	1	1	0	0	1	1	2	1	1	0
al3	0	1	4	1	1	1	1	1	1	2	1	1	1
al4	1	1	3	0	1	0	0	1	1	1	1	1	1
my1	0	1	1	1	1	1	1	1	0	2	1	1	0
my2	0	0	3	0	1	1	0	1	1	2	1	1	0
my3	0	1	2	1	1	1	0	1	1	2	1	1	0
my4	0	1	0	0	1	1	0	1	1	2	1	1	0
my5	1	1	4	1	1	1	1	1	1	2	1	1	1

## Sheet: IPT completion data 
code	Age (yrs) [0= less than 18; 1= 18-29; 2=30-59; 3= 60 and above	Sex [0=female; 1= male]	documentation on completion of 6 month IPT (0 =yes; 1=n0)
k1	1	1	0
k2	2	0	0
k3	1	1	0
k4	2	1	1
k5	2	0	0
k6	1	0	0
k7	2	0	0
k8	2	0	0
k9	2	1	1
k10	1	0	1
k11	2	1	0
k12	2	1	0
k13	1	0	0
k14	1	1	0
k15	2	1	0
k16	1	0	0
k17	2	1	0
k18	2	1	0
k19	0	1	0
k20	1	1	0
k21	0	1	0
k22	1	0	0
k23	2	1	0
k24	2	0	0
k25	2	0	0
k26	2	1	0
k27	2	1	0
k28	1	0	0
k29	2	1	0
k30	1	0	1
k31	2	1	0
k32	1	1	0
k33	2	0	0
k34	2	0	0
k35	2	0	1
k36	2	0	0
k37	2	1	0
k38	2	0	0
k39	2	1	0
k40	2	1	0
k41	2	0	1
k42	2	0	0
k43	2	1	1
k44	2	0	1
k45	1	0	0
k46	2	1	0
k47	1	1	1
k48	1	0	0
k49	2	0	0
k50	2	0	0
k51	1	0	0
k52	2	1	1
k53	2	0	0
k54	1	0	0
k55	2	0	0
k56	1	0	1
k57	1	0	0
k58	2	0	1
k59	2	0	0
k60	0	1	0
k61	2	0	1
k62	2	1	0
k63	2	1	0
k64	2	0	0
k65	1	0	0
k66	2	1	0
k67	2	1	0
k68	2	0	0
k69	2	0	0
k70	2	0	0
k71	2	1	1
k72	2	0	0
k73	2	1	0
k74	2	0	0
k75	2	0	0
k76	1	1	0
k77	2	0	0
k78	2	0	0
k79	1	0	0
k80	2	0	0
k81	0	0	0
k82	2	0	0
k83	2	1	0
k84	2	1	0
k85	1	0	0
k86	2	0	0
k87	2	0	0
k88	2	0	1
k89	1	0	0
k90	2	1	0
k91	1	0	1
k92	2	0	0
k93	1	1	1
k94	1	0	0
k95	2	1	0
k96	2	1	0
k97	2	1	0
k98	2	1	0
k99	2	0	1
k100	2	0	1
k101	2	0	0
k102	1	1	0
k103	2	0	0
k104	2	0	0
k105	1	0	0
k106	1	0	0
k107	2	0	1
k108	1	1	0
k109	2	0	1
k110	1	0	0
k111	1	1	0
k112	2	0	0
k113	2	1	1
k114	2	1	0
k115	2	0	0
k116	2	0	0
k117	2	0	1
k118	2	0	0
k119	2	1	0
k120	2	1	0
k121	0	0	0
k122	1	0	0
k123	2	1	1
k124	2	1	0
k125	2	0	1
k126	2	1	0
k127	2	0	0
k128	1	0	0
k129	2	0	1
k130	2	0	0
k131	2	1	0
k132	1	0	0
k133	1	0	0
k134	2	1	0
k135	2	1	0
k136	2	0	1
k137	2	0	0
k138	1	0	0
k139	1	0	1
k140	1	0	0
k141	2	0	0
k142	2	0	0
k143	0	0	0
k144	2	1	0
k145	2	0	0
k146	1	0	0
k147	2	0	1
k148	2	1	0
k149	2	1	0
k150	2	0	1
k151	1	0	0
k152	2	1	0
k153	2	1	0
k154	2	0	0
k155	1	0	0
k156	1	0	0
k157	2	0	0
k158	2	1	0
k159	2	1	0
ax1	1	0	0
ax2	2	1	0
ax3	2	0	0
ax4	2	0	0
ax5	2	1	0
ax6	2	0	1
ax7	2	0	0
ax8	1	0	0
ax9	2	0	1
ax10	2	1	0
ax11	2	0	0
ax12	2	1	0
ax13	2	0	1
ax14	2	0	0
ax15	2	0	1
ax16	2	1	1
ax17	2	0	1
ax18	1	0	0
ax19	2	1	0
ax20	1	0	1
ax21	2	0	0
ax22	2	1	1
ax23	2	1	1
ax24	1	0	0
ax25	2	0	1
ax26	2	0	1
ax27	1	1	0
ax28	2	1	0
ax29	2	0	1
ax30	2	1	1
ad1	2	1	0
ad2	2	0	0
ad3	1	0	1
ad4	1	0	1
ad5	2	1	0
ad6	2	0	0
ad7	2	1	0
ad8	2	1	0
ad9	1	0	1
ad10	1	0	0
ad11	2	1	0
ad12	2	0	0
ad13	2	1	1
ad14	1	0	1
ad15	2	0	0
ad16	1	0	0
ad17	1	0	0
ad18	2	1	0
ad19	1	0	1
ad20	2	0	0
ad21	2	0	1
ad22	2	0	0
ad23	2	1	0
ad24	2	1	0
ad25	2	0	1
ad26	2	0	0
ad27	2	1	0
ad28	2	1	0
ad29	2	0	0
ad30	2	0	0
ad31	2	1	0
w01	2	0	0
w02	2	0	0
w03	2	0	0
w04	2	1	0
w05	2	1	0
w06	2	0	0
w07	1	0	0
w08	1	0	0
w09	2	0	0
w10	2	0	0
w11	2	1	0
w12	1	0	0
w13	2	0	0
w14	2	0	0
w15	2	1	1
w16	2	0	0
w17	2	0	0
w18	2	0	0
w19	2	0	1
w20	2	0	1
w21	2	0	0
w13	2	0	0
w14	1	0	0
w15	2	0	0
w16	0	1	0
w17	1	0	0
w18	2	0	0
w19	2	0	0
w20	2	1	0
w21	2	1	0
w22	1	0	0
w23	1	0	0
w24	2	0	0
w25	2	0	0
m1	2	0	0
m2	2	1	0
m3	1	1	0
m4	1	0	0
m5	1	0	0
m6	2	0	1
m7	2	0	1
m8	2	1	0
m9	2	0	0
m10	1	0	0
m11	2	1	0
m12	1	0	0
m13	2	1	1
m14	2	1	0
m15	2	0	0
m16	2	1	0
m17	2	1	0
m18	2	1	0
m19	1	0	0
m20	2	1	0
m21	2	0	1
m22	2	0	0
m23	2	0	0
m24	1	0	0
m25	2	1	1
m26	1	0	0
m27	1	0	0
m28	2	0	1
m29	2	0	0
m30	2	0	0
s1	2	0	0
s2	1	0	1
s3	2	0	0
s4	2	0	1
s5	1	0	0
s6	2	1	0
s7	1	0	1
s8	1	0	0
s9	2	0	0
s10	1	0	0
s11	2	0	0
s12	2	1	1
s13	2	0	0
s14	2	0	0
s15	2	1	0
s16	1	0	0
s17	2	1	1
s18	2	1	1
s19	1	0	0
s20	1	1	0
s21	2	0	0
s22	2	1	1
s23	2	1	0
s24	2	0	0
s25	2	1	0
s26	1	1	0
s27	2	0	1
s28	1	1	0
s29	2	1	1
s30	1	0	0
aw1	2	1	0
aw2	2	1	0
aw3	1	0	0
aw4	2	0	0
aw5	1	0	1
aw6	2	1	0
aw7	1	1	0
aw8	2	1	0
aw9	1	1	1
aw10	1	0	0
aw11	1	0	0
aw12	2	0	0
aw13	2	0	0
aw14	2	0	1
aw15	2	1	0
aw16	2	0	1
aw17	2	1	0
aw18	1	0	1
aw19	2	1	0
aw20	1	1	0
aw21	2	0	0
aw22	2	0	0
aw23	2	0	1
aw24	2	0	0
aw25	2	1	0
aw26	2	0	0
aw27	2	1	0
aw28	2	1	0
aw29	2	0	1
aw30	2	0	0
ay1	2	1	1
ay2	2	0	1
ay3	1	0	0
ay4	2	1	0
ay5	1	1	1
ay6	1	0	0
ay7	1	0	0
ay8	2	0	0
ay9	2	0	0
ay10	2	1	0
ay11	2	1	0
ay12	1	0	0
ay13	1	0	0
ay14	2	0	0
ay15	2	0	0
ay16	2	0	0
ay17	2	1	0
ay18	1	1	0
ay19	1	0	0
ay20	1	0	0
ay21	2	0	1
ay22	2	0	1
ay23	2	1	0
ay24	2	0	0
ay25	1	0	0
ay26	2	1	0
ay27	1	0	0
ay28	2	1	1
ay29	2	1	0
ay30	2	0	0
ay31	2	1	0
ay32	2	1	0
ay33	2	1	0
aa1	1	0	0
aa2	2	1	0
aa3	2	0	1
aa4	2	0	0
aa5	2	0	0
aa6	1	0	0
aa7	2	1	1
aa8	1	0	0
aa9	1	0	0
aa10	2	0	1
aa11	2	0	0
aa12	2	0	0
aa13	2	0	0
aa14	1	0	1
aa15	2	0	0
aa16	2	0	1
aa17	1	0	0
aa18	2	1	0
aa19	1	0	1
aa20	1	0	0
aa21	2	0	0
aa22	1	0	0
aa23	2	0	0
aa24	2	1	1
aa25	2	0	0
aa26	2	0	0
aa27	2	1	0
aa28	1	0	0
al1	2	1	1
al2	2	1	1
al3	1	0	0
al4	1	1	0
al5	2	0	0
al6	2	1	1
al7	2	1	0
al8	2	0	0
al9	2	1	0
al10	1	1	0
al11	2	0	1
al12	1	1	0
al13	2	1	1
al14	1	0	0
al15	2	1	0
al16	2	1	0
a17	1	0	0
a18	2	0	0
a19	1	0	1
a20	2	1	0
a21	1	1	0
a22	2	1	0
a23	1	1	1
a24	1	0	0
a25	1	0	0
a26	2	0	0
a27	2	0	0
a28	2	0	1
a29	2	1	0
a30	2	0	1
my1	2	1	0
my2	1	0	1
my3	2	1	0
my4	1	1	0
my5	2	0	0
my6	2	0	0
my7	2	0	1
my8	2	0	0
my9	2	1	0
my10	2	0	0
my11	2	1	0
my12	2	1	0
my13	2	0	1
my14	2	0	0
my15	2	1	1
my16	2	0	1
my17	1	0	0
my18	2	1	0
my19	1	1	1
my20	1	0	0
my21	2	0	0
my22	2	0	0
my23	1	0	0
my24	2	1	1
my25	2	0	0

## Sheet: Focus group themes
place of the Fucused group discussion	Lack of awareness of the existing policy identified as a barrier to IPT [0=no; 1=yes]	Lack of training identified as a barrier to IPT [0=no; 1=yes]	Lack of supervision and gov't commitment identified as a barrier to IPT [0=no; 1=yes]	Difficulties to exclude active TB identified as a barrier to IPT [0=no; 1=yes]	Fear of resistance development identified as a barrier to IPT [0=no; 1=yes]	medication side effect identified as a barrier to IPT [0=no; 1=yes]	Doubt about IPT effectiveness identified as a barrier to IPT [0=no; 1=yes]	Poor isoniazid supply identified as a barrier to IPT [0=no; 1=yes]	Problems in patient acceptance identified as a barrier to IPT [0=no; 1=yes]	lack of commitment by professionals identified as a barrier to IPT [0=no; 1=yes]
Hospital 2	1	0	0	0	0	0	0	1	1	1
Hospital 3	1	1	1	1	1	0	1	1	1	0
Hospital 4	0	1	0	1	1	1	0	1	1	0
Hospital 5	0	0	1	0	1	1	0	1	1	0
Hospital 6	0	1	1	0	1	0	0	1	0	0
Hospital 7	0	1	1	1	1	0	1	1	1	1
Hospital 8	0	1	1	1	0	1	0	1	1	1
Hospital 11	0	0	1	0	1	0	1	1	0	0
